# Supplementary material for: Electrochemical Molecular Conversion of α-Keto Acid to Amino Acid at a Low Overpotential Using a Nanoporous Gold Catalyst
Source: Int J Mol Sci. 2021 Aug 31;22(17):9442. doi: 10.3390/ijms22179442 (PMC8431653; doi:10.3390/ijms22179442)
Supplement: Supplementary file 1 [file ijms-22-09442-s001.zip]

Archive with 1 entries (1 files):
- ijms-1343229-supplementary.pdf
